# Supplementary material for: Species-specific enamel differences in hardness and abrasion resistance between the permanent incisors of cattle (Bos primigenius taurus) and the ever-growing incisors of nutria (Myocastor coypus)
Source: PLoS One. 2022 Mar 17;17(3):e0265237. doi: 10.1371/journal.pone.0265237 (PMC8929658; doi:10.1371/journal.pone.0265237)
Supplement: S1 Table — Hardness and tissue loss. (XLSX) [file pone.0265237.s001.xlsx]

## Sheet: Raw data
Species	Jaw	Plate_No	Sample	Hardness (fkg/mm2)	Abrasive	Ablation (μm)
Cattle	Mand	2	HM_Rinder_2	307.114	control	0
Cattle	Mand	20	HM_Rinder_20	272.165	control	0.0528
Cattle	Mand	30	HM_Rinder_30	304.042	control	0
Cattle	Mand	40	HM_Rinder_40	302.181	control	0
Cattle	Mand	44	HM_Rinder_44	300.612	control	0.0098
Cattle	Mand	48	HM_Rinder_48	297.04	control	0.003
Cattle	Mand	49	HM_Rinder_49	306.145	control	0.004
Cattle	Mand	51	HM_Rinder_51	276.493	control	0.0474
Cattle	Mand	57	HM_Rinder_57	289.615	control	0.0252
Cattle	Mand	59	HM_Rinder_59	317.097	control	0.0098
Cattle	Mand	64	HM_Rinder_64	245.961	control	0.0236
Cattle	Mand	65	HM_Rinder_65	294.399	control	0
Cattle	Mand	66	HM_Rinder_66	286.468	control	0
Cattle	Mand	75	HM_Rinder_75	330.348	control	0.0038
Cattle	Mand	94	HM_Rinder_94	278.649	control	0
Cattle	Mand	106	HM_Rinder_106	284.923	control	0.0292
Cattle	Mand	107	HM_Rinder_107	282.315	control	0.0234
Cattle	Mand	122	HM_Rinder_122	288.415	control	0
Cattle	Mand	137	HM_Rinder_137	297.89	control	0.0196
Cattle	Mand	204	HM_Rinder_204	281.316	control	0.0072
Cattle	Mand	218	HM_Rinder_218	268.25	control	0.0362
Cattle	Mand	244	HM_Rinder_244	309.291	control	0.0314
Cattle	Mand	253	HM_Rinder_253	299.534	control	0.0284
Cattle	Mand	258	HM_Rinder_258	263.346	control	0.0344
Cattle	Mand	6	HM_Rinder_6	268.736	fine_silt	2.2144
Cattle	Mand	12	HM_Rinder_12	295.088	fine_silt	4.4302
Cattle	Mand	13	HM_Rinder_13	282.556	fine_silt	7.6664
Cattle	Mand	36	HM_Rinder_36	286.759	fine_silt	7.161
Cattle	Mand	37	HM_Rinder_37	300.637	fine_silt	11.55
Cattle	Mand	41	HM_Rinder_41	328.31	fine_silt	12.407
Cattle	Mand	62	HM_Rinder_62	317.785	fine_silt	4.061
Cattle	Mand	70	HM_Rinder_70	299.653	fine_silt	13.8323
Cattle	Mand	89	HM_Rinder_89	297.162	fine_silt	6.2158
Cattle	Mand	97	HM_Rinder_97	298.269	fine_silt	5.5284
Cattle	Mand	98	HM_Rinder_98	277.286	fine_silt	7.934
Cattle	Mand	99	HM_Rinder_99	289.635	fine_silt	5.7602
Cattle	Mand	100	HM_Rinder_100	306.542	fine_silt	6.9094
Cattle	Mand	102	HM_Rinder_102	281.433	fine_silt	13.7725
Cattle	Mand	108	HM_Rinder_108	240.6	fine_silt	4.7324
Cattle	Mand	110	HM_Rinder_110	305.163	fine_silt	4.8122
Cattle	Mand	119	HM_Rinder_119	273.888	fine_silt	8.7216
Cattle	Mand	128	HM_Rinder_128	302.769	fine_silt	5.2126
Cattle	Mand	134	HM_Rinder_134	285.012	fine_silt	4.7066
Cattle	Mand	151	HM_Rinder_151	307.14	fine_silt	9.2806
Cattle	Mand	155	HM_Rinder_155	310.235	fine_silt	5.8882
Cattle	Mand	172	HM_Rinder_172	288.468	fine_silt	9.9312
Cattle	Mand	174	HM_Rinder_174	278.719	fine_silt	6.6184
Cattle	Mand	229	HM_Rinder_229	264.258	fine_silt	7.0986
Cattle	Mand	7	HM_Rinder_7	268.943	fine_sand	0.057
Cattle	Mand	10	HM_Rinder_10	317.879	fine_sand	0
Cattle	Mand	15	HM_Rinder_15	239.205	fine_sand	0.0128
Cattle	Mand	17	HM_Rinder_17	289.172	fine_sand	0.0505
Cattle	Mand	22	HM_Rinder_22	299.878	fine_sand	0.0224
Cattle	Mand	24	HM_Rinder_24	298.533	fine_sand	0.033
Cattle	Mand	25	HM_Rinder_25	289.98	fine_sand	0.0128
Cattle	Mand	28	HM_Rinder_28	327.859	fine_sand	0
Cattle	Mand	34	HM_Rinder_34	267.547	fine_sand	0.047
Cattle	Mand	38	HM_Rinder_38	297.197	fine_sand	0.0076
Cattle	Mand	53	HM_Rinder_53	306.605	fine_sand	0.018
Cattle	Mand	54	HM_Rinder_54	301.329	fine_sand	0.0084
Cattle	Mand	55	HM_Rinder_55	303.643	fine_sand	0
Cattle	Mand	87	HM_Rinder_87	295.899	fine_sand	0.0098
Cattle	Mand	90	HM_Rinder_90	285.503	fine_sand	0.0538
Cattle	Mand	129	HM_Rinder_129	278.076	fine_sand	0.009
Cattle	Mand	133	HM_Rinder_133	284.025	fine_sand	0.0398
Cattle	Mand	159	HM_Rinder_159	311.55	fine_sand	0
Cattle	Mand	177	HM_Rinder_177	282.081	fine_sand	0.0228
Cattle	Mand	186	HM_Rinder_186	279.03	fine_sand	0.0668
Cattle	Mand	201	HM_Rinder_201	286.874	fine_sand	0.0646
Cattle	Mand	202	HM_Rinder_202	308.307	fine_sand	0
Cattle	Mand	242	HM_Rinder_242	274.074	fine_sand	0.0052
Cattle	Mand	250	HM_Rinder_250	305.266	fine_sand	0.0162
Cattle	Mand	1	HM_Rinder_1	301.751	volcanic_ash	0.9818
Cattle	Mand	8	HM_Rinder_8	327.068	volcanic_ash	1.2526
Cattle	Mand	9	HM_Rinder_9	295.965	volcanic_ash	2.3344
Cattle	Mand	11	HM_Rinder_11	280.31	volcanic_ash	5.0042
Cattle	Mand	16	HM_Rinder_16	237.538	volcanic_ash	1.3664
Cattle	Mand	18	HM_Rinder_18	306.616	volcanic_ash	1.9648
Cattle	Mand	35	HM_Rinder_35	311.833	volcanic_ash	3.9822
Cattle	Mand	58	HM_Rinder_58	308.855	volcanic_ash	3.2772
Cattle	Mand	63	HM_Rinder_63	278.367	volcanic_ash	4.2278
Cattle	Mand	69	HM_Rinder_69	287.706	volcanic_ash	4.6658
Cattle	Mand	80	HM_Rinder_80	289.546	volcanic_ash	2.848
Cattle	Mand	82	HM_Rinder_82	268.248	volcanic_ash	1.8846
Cattle	Mand	105	HM_Rinder_105	300.314	volcanic_ash	2.6638
Cattle	Mand	115	HM_Rinder_115	305.345	volcanic_ash	3.3
Cattle	Mand	140	HM_Rinder_140	284.796	volcanic_ash	3.8916
Cattle	Mand	142	HM_Rinder_142	270.523	volcanic_ash	2.3476
Cattle	Mand	150	HM_Rinder_150	282.203	volcanic_ash	2.9396
Cattle	Mand	153	HM_Rinder_153	290.103	volcanic_ash	3.5236
Cattle	Mand	164	HM_Rinder_164	299.297	volcanic_ash
Cattle	Mand	168	HM_Rinder_168	276.475	volcanic_ash	4.8428
Cattle	Mand	179	HM_Rinder_179	303.861	volcanic_ash	1.9956
Cattle	Mand	200	HM_Rinder_200	286.325	volcanic_ash	2.3408
Cattle	Mand	240	HM_Rinder_240	319.009	volcanic_ash	2.9204
Cattle	Mand	245	HM_Rinder_245	297.203	volcanic_ash	2.5346
Cattle	Mand	4	HM_Rinder_4	326.53
Cattle	Mand	5	HM_Rinder_5	258.967
Cattle	Mand	23	HM_Rinder_23	293.009
Cattle	Mand	33	HM_Rinder_33	324.933
Cattle	Mand	42	HM_Rinder_42	341.064
Cattle	Mand	50	HM_Rinder_50	291.473
Cattle	Mand	71	HM_Rinder_71	321.727
Cattle	Mand	73	HM_Rinder_73	293.089
Cattle	Mand	74	HM_Rinder_74	253.997
Cattle	Mand	84	HM_Rinder_84	319.756
Cattle	Mand	88	HM_Rinder_88	257.756
Cattle	Mand	91	HM_Rinder_91	293.942
Cattle	Mand	120	HM_Rinder_120	263.122
Cattle	Mand	125	HM_Rinder_125	291.328
Cattle	Mand	143	HM_Rinder_143	292.397
Cattle	Mand	160	HM_Rinder_160	332.554
Cattle	Mand	178	HM_Rinder_178	292.401
Cattle	Mand	195	HM_Rinder_195	251.005
Cattle	Mand	198	HM_Rinder_198	262.71
Cattle	Mand	205	HM_Rinder_205	216.309
Cattle	Mand	219	HM_Rinder_219	255.94
Cattle	Mand	225	HM_Rinder_225	336.012
Cattle	Mand	241	HM_Rinder_241	292.629
Cattle	Mand	246	HM_Rinder_246	321.301
Nutria	Max	2	HM_Nutria_2	220.388	control	0.0386
Nutria	Max	15	HM_Nutria_15	270.802	control	0
Nutria	Max	16	HM_Nutria_16	155.489	control	0
Nutria	Max	75	HM_Nutria_75	203.946	control	0.0318
Nutria	Max	77	HM_Nutria_77	212.032	control	0
Nutria	Max	102	HM_Nutria_102	267.12	control	0.0042
Nutria	Max	108	HM_Nutria_108	257.315	control	0.0106
Nutria	Max	113	HM_Nutria_113	225.271	control	0
Nutria	Max	116	HM_Nutria_116	251.517	control	0
Nutria	Max	139	HM_Nutria_139	216.682	control	0.0228
Nutria	Max	140	HM_Nutria_140	240.218	control	0.0198
Nutria	Max	145	HM_Nutria_145	244.435	control	0
Nutria	Mand	151	HM_Nutria_151	250.258	control	0
Nutria	Mand	154	HM_Nutria_154	210.909	control	0.0188
Nutria	Mand	166	HM_Nutria_166	244.527	control	0.0018
Nutria	Mand	178	HM_Nutria_178	195.263	control	0
Nutria	Mand	186	HM_Nutria_186	236.677	control	0.012
Nutria	Mand	190	HM_Nutria_190	199.784	control	0.0132
Nutria	Mand	199	HM_Nutria_199	218.288	control	0.0128
Nutria	Mand	209	HM_Nutria_209	233.927	control	0.003
Nutria	Mand	210	HM_Nutria_210	189.426	control	0
Nutria	Mand	215	HM_Nutria_215	174.317	control	0
Nutria	Mand	232	HM_Nutria_232	268.402	control	0.0062
Nutria	Mand	241	HM_Nutria_241	255.497	control	0.0118
Nutria	Max	1	HM_Nutria_1	275.323	fine_silt	26.4136
Nutria	Max	13	HM_Nutria_13	220.324	fine_silt	18.0368
Nutria	Max	18	HM_Nutria_18	257.044	fine_silt	22.8006
Nutria	Max	29	HM_Nutria_29	201.706	fine_silt	38.3842
Nutria	Max	34	HM_Nutria_34	239.834	fine_silt	31.3122
Nutria	Max	44	HM_Nutria_44	215.519	fine_silt	66.875
Nutria	Max	57	HM_Nutria_57	210.694	fine_silt	27.055
Nutria	Max	96	HM_Nutria_96	248.247	fine_silt	30.94
Nutria	Max	99	HM_Nutria_99	160.235	fine_silt	14.5496
Nutria	Max	119	HM_Nutria_119	244.289	fine_silt	29.8596
Nutria	Max	130	HM_Nutria_130	221.942	fine_silt	23.2966
Nutria	Max	136	HM_Nutria_136	265.607	fine_silt	25.8542
Nutria	Mand	162	HM_Nutria_162	255.65	fine_silt	22.0058
Nutria	Mand	175	HM_Nutria_175	250.609	fine_silt	15.4958
Nutria	Mand	194	HM_Nutria_194	234.076	fine_silt	20.0114
Nutria	Mand	211	HM_Nutria_211	219.527	fine_silt	16.2046
Nutria	Mand	222	HM_Nutria_222	200.477
Nutria	Mand	223	HM_Nutria_223	266.521	fine_silt	15.5348
Nutria	Mand	225	HM_Nutria_225	159.605	fine_silt	36.2594
Nutria	Mand	230	HM_Nutria_230	243.083	fine_silt	29.5802
Nutria	Mand	236	HM_Nutria_236	245.329	fine_silt	11.0464
Nutria	Mand	238	HM_Nutria_238	193.188	fine_silt	57.3704
Nutria	Mand	239	HM_Nutria_239	212.576	fine_silt	27.5928
Nutria	Mand	240	HM_Nutria_240	198.388	fine_silt	11.5482
Nutria	Max	46	HM_Nutria_46	238.478	fine_sand	0.0182
Nutria	Max	47	HM_Nutria_47	221.593	fine_sand	0.0026
Nutria	Max	56	HM_Nutria_56	209.966	fine_sand	0
Nutria	Max	65	HM_Nutria_65	256.244	fine_sand	0.0478
Nutria	Max	87	HM_Nutria_87	215.095	fine_sand	0.0088
Nutria	Max	90	HM_Nutria_90	244.043	fine_sand	0.028
Nutria	Max	97	HM_Nutria_97	196.764	fine_sand	0.0132
Nutria	Max	112	HM_Nutria_112	219.374	fine_sand	0
Nutria	Max	115	HM_Nutria_115	262.721	fine_sand	0
Nutria	Max	124	HM_Nutria_124	245.394	fine_sand	0
Nutria	Max	146	HM_Nutria_146	163.994	fine_sand	0.0292
Nutria	Max	149	HM_Nutria_149	279.457	fine_sand	0.1754
Nutria	Mand	157	HM_Nutria_157	198.731	fine_sand	0.1932
Nutria	Mand	164	HM_Nutria_164	243.234	fine_sand	0
Nutria	Mand	167	HM_Nutria_167	219.747	fine_sand	0.007
Nutria	Mand	179	HM_Nutria_179	215.692	fine_sand	0
Nutria	Mand	180	HM_Nutria_180	246.388	fine_sand	0
Nutria	Mand	181	HM_Nutria_181	154.47	fine_sand	0.0266
Nutria	Mand	189	HM_Nutria_189	256.717	fine_sand	0
Nutria	Mand	200	HM_Nutria_200	194.009	fine_sand	0.0316
Nutria	Mand	205	HM_Nutria_205	201.203	fine_sand	0.0008
Nutria	Mand	212	HM_Nutria_212	254.81	fine_sand	0.0508
Nutria	Mand	231	HM_Nutria_231	265.835	fine_sand	0
Nutria	Mand	235	HM_Nutria_235	234.472	fine_sand	0
Nutria	Max	5	HM_Nutria_5	220.451	volcanic_ash	12.33
Nutria	Max	10	HM_Nutria_10	218.313	volcanic_ash	7.9566
Nutria	Max	22	HM_Nutria_22	243.108	volcanic_ash	13.3182
Nutria	Max	26	HM_Nutria_26	194.391	volcanic_ash	6.7726
Nutria	Max	36	HM_Nutria_36	245.275	volcanic_ash	10.5116
Nutria	Max	37	HM_Nutria_37	255.165	volcanic_ash	22.525
Nutria	Max	51	HM_Nutria_51	179.7	volcanic_ash	9.0798
Nutria	Max	53	HM_Nutria_53	236.616	volcanic_ash	12.6148
Nutria	Max	60	HM_Nutria_60	281.871	volcanic_ash	5.4924
Nutria	Max	79	HM_Nutria_79	213.404	volcanic_ash	10.0722
Nutria	Max	86	HM_Nutria_86	259.421	volcanic_ash	12.0098
Nutria	Max	121	HM_Nutria_121	206.155	volcanic_ash	13.3853
Nutria	Mand	156	HM_Nutria_156	236.119	volcanic_ash	6.3636
Nutria	Mand	176	HM_Nutria_176	249.735	volcanic_ash	10.5126
Nutria	Mand	177	HM_Nutria_177	254.844	volcanic_ash	11.2432
Nutria	Mand	182	HM_Nutria_182	199.227	volcanic_ash	8.9216
Nutria	Mand	183	HM_Nutria_183	216.169	volcanic_ash	16.7946
Nutria	Mand	188	HM_Nutria_188	194.91	volcanic_ash	8.0682
Nutria	Mand	196	HM_Nutria_196	221.048	volcanic_ash	9.0948
Nutria	Mand	198	HM_Nutria_198	150.235	volcanic_ash	6.679
Nutria	Mand	202	HM_Nutria_202	262.09	volcanic_ash	10.4076
Nutria	Mand	204	HM_Nutria_204	243.987	volcanic_ash	4.442
Nutria	Mand	219	HM_Nutria_219	256.898	volcanic_ash	7.296
Nutria	Mand	227	HM_Nutria_227	206.149	volcanic_ash	10.642
Nutria	Max	19	HM_Nutria_19	294.431
Nutria	Max	23	HM_Nutria_23	231.902
Nutria	Max	31	HM_Nutria_31	226.628
Nutria	Max	54	HM_Nutria_54	235.291
Nutria	Max	66	HM_Nutria_66	234.757
Nutria	Max	73	HM_Nutria_73	182.276
Nutria	Max	83	HM_Nutria_83	232.52
Nutria	Max	84	HM_Nutria_84	231.588
Nutria	Max	92	HM_Nutria_92	189.209
Nutria	Max	93	HM_Nutria_93	230.065
Nutria	Max	127	HM_Nutria_127	268.496
Nutria	Max	147	HM_Nutria_147	233.622
Nutria	Mand	150	HM_Nutria_150	227.045
Nutria	Mand	168	HM_Nutria_168	260.197
Nutria	Mand	174	HM_Nutria_174	231.168
Nutria	Mand	191	HM_Nutria_191	231.058
Nutria	Mand	197	HM_Nutria_197	230.41
Nutria	Mand	207	HM_Nutria_207	226.418
Nutria	Mand	213	HM_Nutria_213	284.03
Nutria	Mand	218	HM_Nutria_218	223.879
Nutria	Mand	220	HM_Nutria_220	177.677
Nutria	Mand	221	HM_Nutria_221	182.146
Nutria	Mand	224	HM_Nutria_224	232.338
Nutria	Mand	237	HM_Nutria_237	224.833
